# Supplementary material for: A Novel Index Based on Binary Entropy to Confirm the Spatial Expansion Degree of Urban Sprawl
Source: Entropy (Basel). 2018 Jul 27;20(8):559. doi: 10.3390/e20080559 (PMC7513086; doi:10.3390/e20080559)
Supplement: Supplementary file 1 [file entropy-20-00559-s001.zip]

Archive with 15 entries (10 files):
- data and code/
- data and code/Figure  9/
- data and code/Figure  9/a.mdb
- data and code/Figure  9/b.mdb
- data and code/Figure  9/c.mdb
- data and code/Figure  9/d.mdb
- data and code/Figure  9/e.mdb
- data and code/Figure  9/f.mdb
- data and code/Figure 6/
- data and code/Figure 6/Figure 6.mdb
- data and code/figure 7/
- data and code/figure 7/New figure.mdb
- data and code/Python Program/
- data and code/Python Program/Instruction Manual of the tool.docx
- data and code/Python Program/tool.py
